# Supplementary material for: Characterization of Gut Microbiota Compositions along the Intestinal Tract in CD163/pAPN Double Knockout Piglets and Their Potential Roles in Iron Absorption
Source: Microbiol Spectr. 2023 Jan 10;11(1):e01906-22. doi: 10.1128/spectrum.01906-22 (PMC9927099; doi:10.1128/spectrum.01906-22)
Supplement: Supplemental file 2 — Tables S1-S2. Download spectrum.01906-22-s0002.xlsx, XLSX file, 0.1 MB [file spectrum.01906-22-s0002.xlsx]

## Sheet: Supplementary Table1
Supplementary Table 1.The target metabolites were identified in the DKO and WT groups
Accepted Compound ID (Fig S2B: Y- axis)	Accepted Description	20210803_pos_Co6	20210803_pos_Co7	20210803_pos_Co8	20210803_pos_Co9	20210803_pos_Co10	20210803_pos_Co1	20210803_pos_Co2	20210803_pos_Co3	20210803_pos_Co4	20210803_pos_Co5	VIP	Anova (p)	Fold Change
CSID4477369	trans-Lachnophyllol	687.149	16493.3	7495.62	367.097	175.823	683.263	118.361	0	47.3128	35.3581	1.42041	0.0395002	28.5188
HMDB0014443	Dapiprazole	926.015	1323.97	2252.52	1897.66	2496.07	0	0	0	549.258	0	1.13413	0.00143651	16.1968
CSID34947	Furobufen	4980.75	6725.28	6697.31	6485.13	7653.69	0	2.06082	1212.78	177.467	707.944	2.21369	0.01343	15.4944
CSID8045620	Avanafil	1105.57	281.392	496.04	14764.8	7055.22	1163.64	152.194	207.41	91.5677	154.222	1.35874	0.0463957	13.3988
CSID38378	Gabexate mesilate	852.112	2678.94	1986.51	2147.85	3384.65	343.116	204.504	236.167	159.905	28.3142	1.22906	0.00075629	11.3683
HMDB0062798	5-hydroperoxy-15-HETE	4081	13013.9	1606.03	2002.49	473.972	233.852	639.756	491.179	305.646	472.256	1.29974	0.0144696	9.88357
HMDB0038827	Murrayazolinol	691.983	2208.56	1681.82	1995.53	2299.69	407.53	236.036	237.732	108.112	78.8313	1.0658	0.000344858	8.31046
HMDB0029283	Avenanthramide 1f	6428.21	2398.18	15619.8	20263.2	15947.8	3350.12	52.1201	2656.43	50.5801	1457.2	2.55179	0.0213545	8.0166
CSID7917	1-Tetradecanol	1103.91	2994.62	2352.52	2403.35	3053.79	554.843	342.03	337.206	190.588	100.94	1.24099	0.000257488	7.80554
CSID8586970	(2S,4R,4aS,4bR,6aS,12bS,12cS,14aS)-4-Hydroxy-2-(2-hydroxy-2-propanyl)-12b,12c-dimethyl-3,4,5,6,6a,7,12,12b,12c,13,14,14a-dodecahydro-2H-chromeno[5',6':6,7]indeno[1,2-b]indole-4a(4bH)-carbaldehyde	590.658	2498.55	4568.29	4484.65	3624.83	478.303	375.197	728.966	367.507	226.697	1.36719	0.00255887	7.24362
HMDB0061658	3-hydroxyhexadecanoic acid	8857.86	25493.3	19195.6	20354.3	31199	4584.62	3255.72	3433.34	2472.31	1558.5	3.6699	0.000139152	6.86727
HMDB0036456	10-Hydroxy-3-methoxy-1,3,5,7-cadinatetraen-9-one	3686.42	7086.36	2558.61	999.689	1634.33	23.5702	100.692	8.6248	467.946	1784.06	1.239	0.0155614	6.69439
HMDB0061663	12-hydroxyheptadecanoic acid	2014.92	7337.13	2824.06	2261.44	5699.37	288.234	549.968	1317.68	664.624	304.363	1.4865	0.00108642	6.4441
CSID4124	tetrofosmin	24915.9	4829.72	7084.9	6550.82	14414	1021.46	1041.12	2854.69	927.799	4096.57	2.35823	0.00332803	5.81346
HMDB0034757	4-Methoxybenzenepropanol 1-(2-sulfoglucoside)	6608.34	4066.9	666.497	13903.5	14158.7	3421.92	157.584	135.027	59.5348	3231.13	1.89102	0.0411367	5.62495
CSID10379	(S)-(+)-Methamphetamine	974.76	1418.45	734.593	5032.16	8238.91	1595.61	497.401	378.825	265.91	262.401	1.0905	0.0301427	5.46603
HMDB0059813	Heptyl ketone	1040.18	4941.77	1969.04	1002.23	3850.54	189.685	347.47	733.553	527.168	558.624	1.11329	0.00438708	5.43338
HMDB0039646	Ginsenoside M7cd	23470.2	45315.5	25347.9	12949.4	47909.8	2368.02	5335.16	8456.73	7388.13	5413.34	4.06672	0.000971017	5.3517
CSID69326	MFCD00014276	7535.82	15010.4	5346.32	10402.1	12650.8	853.843	93.2413	2252.59	882.186	5640.49	2.43444	0.0121751	5.24003
CSID4472198	18-hydroxyoleic acid	50191.6	79021.4	45374.8	189359	365659	59748.8	26654.5	24019.3	13538.6	16381.2	7.59238	0.0156343	5.19875
HMDB0000884	Ribothymidine	985.272	1327.67	826.646	4345.97	6092.37	1515.45	559.521	423.171	108.633	147.536	1.0128	0.0260478	4.9297
CSID211847	17-OXO DEXAMETHASONE	3121.66	4089.12	2198.13	11753.9	17594.7	4506.75	1601.49	1137.77	485.048	402.885	1.70513	0.0241945	4.76491
CSID391405	N-Acetylleucylleucine	6394.01	10565.4	2571.34	1530.23	1447	213.17	1475.98	2128.69	193.315	779.628	1.29198	0.0308319	4.69819
HMDB0136312	(2-{[3-(3,4-dihydroxyphenyl)prop-2-enoyl]oxy}ethyl)trimethylazanium	2452.72	6115.37	5340.34	4788.18	2871.67	1807.12	187.388	2180.73	186.164	232.801	1.55721	0.00768039	4.69468
HMDB0000556	5b-Cholestane-3a,7a,12a,24,25-pentol	7052.09	41773.7	12359.4	5967.7	11460.5	2127.53	2504.36	4374.03	5041.74	4679.58	2.3661	0.0129692	4.19781
CSID10128255	Dialdehyde 11678	5814.76	9850.96	6988.88	4127.38	10289.9	505.91	1756.52	2588.5	2362.49	1718.34	1.98763	0.00220113	4.15057
CSID1159	1-pyrroline-5-carboxylic acid	2285.95	17340.6	5335.94	3906.31	6239.93	1258.37	1520.03	2530.16	278.754	2947.5	1.58188	0.0280293	4.11359
HMDB0001551	Palmitaldehyde	6833.15	9612.53	6014.15	24109.1	36888.2	8859.51	3906.49	3384.12	1908.42	2442.61	2.46977	0.0194714	4.07085
1246429-77-5	1-Dodecanoyl-2-tridecanoyl-sn-glycero-3-phospho-(1'-myo-inositol)	4382.74	6510.11	5261.93	3084.47	8129.23	348.388	1277.01	2001.6	1801.12	1360.07	1.69647	0.00301415	4.03178
HMDB0002180	5b-Cholestane-3a,7a,12a,25,26-pentol	4147.92	28715.5	8090.69	3581.92	9903.55	1119.09	877.323	4017.93	4008.13	3501.17	1.93771	0.03305	4.02551
CSID4882007	Nifurdazil	5028.8	6344.99	5867.39	6074.94	7111.15	456.034	1316.96	2166.13	1652.37	2022.26	1.90414	0.000810949	3.99636
CSID9640456	Zicronapine	9655.46	15171.3	12470.6	8994.3	24768.6	1645.41	3202.78	4967.37	4644.18	3773.12	2.69233	0.000989889	3.89738
CSID4371547	PETROMYZONOL SULFATE	56873.8	532541	135554	133004	98057.7	29834.7	61466.7	70320.4	39518.8	49034.2	7.82642	0.0277354	3.82145
CSID12003	(10R)-10-hydroxystearic acid	264930	456977	367796	272636	799758	53712.1	101118	144356	145135	124632	14.4106	0.00142655	3.80013
CSID8248446	Azacortid	4612.18	6724.27	6430.35	4335.51	10627.1	702.345	1666.43	2303.57	2336.44	1910.27	1.84668	0.00126798	3.66961
CSID200358	dipropionateestra-1,3,5(10)-triene-3,16?-diol	3172.08	4978.6	4642.92	3593.93	8647.39	580.892	1159.07	1816.94	1864.82	1596.59	1.57159	0.00169171	3.56709
HMDB0033438	Na,Na-Dimethylhistamine	2430.78	4015.46	2730.53	8092.07	20068	2509.53	1431.08	1992.69	2358.01	2177.55	1.48557	0.0460498	3.56647
HMDB0014832	Daunorubicin	1893.13	10020.9	3629.71	3413.82	2435.97	323.569	1874.65	1981.83	1071.78	1076.36	1.23211	0.0237243	3.38067
35700-26-6	15(S)-15-Methylprostaglandin E1	22492.8	35990.7	33246.1	25451.6	63370.4	4731.86	9368.88	13493.2	13785	12051.8	4.12942	0.00191034	3.37916
HMDB0037499	3'-N'-Acetylfusarochromanone	3703.37	4176.21	2703.14	10624.9	14038.2	5736.5	2094.63	1268.32	638.75	783.027	1.54492	0.0293154	3.34997
CSID66321	apolo	3927.8	5939.06	3154.49	4224.06	5381.31	2229.51	2997.9	1462.98	74.1728	34.8302	1.5062	0.0453894	3.32775
HMDB0002815	LysoPC(18:1(9Z))	4378.55	6777.22	9874.91	4162.76	10812	887.043	920.779	421.966	5368.86	3495.52	1.77411	0.0177162	3.24543
HMDB0015498	Aprindine	14978.9	24196.9	21842.5	16097.6	40815.8	3996.93	6594.81	9007.13	9104.66	7965.41	3.21808	0.00125098	3.21612
HMDB0003424	1-Hexadecanol	32055.9	50348	43455.3	31853.5	71078.8	7767.74	14628.7	18080.7	17164.7	15049.4	4.62104	0.000698892	3.14744
HMDB0032842	5-Megastigmen-7-yne-3,9-diol 3-glucoside	1494.38	1923.44	1531.03	4747.3	6066.4	2049.6	985.639	761.167	626.24	609.668	1.04012	0.0199956	3.13227
CSID10128398	3-oxo-pregn-4-ene-20?-carboxaldehyde dioxime	2192.95	1167.27	2760.37	9436.34	3601.18	2124.92	1394.67	1034.91	477.045	1156.04	1.06207	0.0461713	3.09622
HMDB0015180	Lubiprostone	2429.09	3760.43	3548.23	2452.16	4355.96	782.763	1042.07	1281.67	1256.11	983.703	1.28821	6.72535e-05	3.09481
CSID3572109	(S)-2-HYDROXYPROPYLPHOSPHONIC ACID	12963.6	21031.2	20574.1	24654.1	16458.5	11965.4	4734.16	6417.18	4123.51	3981.69	3.13552	0.000916925	3.06456
CSID391802	Obliquine	3520.94	4868.4	4492.23	3469.81	6955.37	654.059	1414.95	2043.19	1999.95	1498.02	1.52581	0.00139772	3.06258
CSID4446326	14,15-epoxy-5,8,11-eicosatrienoic acid	3983.72	2859.98	3217.61	4517.02	16580.4	1371.33	2028.96	2262.67	3100.67	1512.34	1.33588	0.0315558	3.03219
58797-46-9	Heptapropylene glycol monobutyl ether	1828.01	6177.96	2527.22	2187.67	3203.43	557.195	695.167	1443.34	911.357	1671.37	1.0936	0.00630184	3.01686
HMDB0038319	Decarbamoylsaxitoxin	33161	41313.5	16968.8	77218.5	34304.1	24168.5	10379.2	9701.63	5323.53	17848.3	3.98559	0.0140522	3.01042
CSID2951930	CNQX	2370.77	1047.94	3156.73	3590.06	5096.06	896.167	848.333	2423.47	144.677	783.864	1.09977	0.0381278	2.99451
@JDfNRKQRMnnl5H	Cys-Trp-Arg	10598.8	15675.1	15538.1	12535.2	26747.5	2319.5	4703.46	6970.04	6878.64	6238.67	2.73011	0.00258242	2.99129
HMDB0033897	Ginkgoic acid	2699.03	3413.58	3774.9	3387.4	4955.89	445.731	1362.57	1753.2	1443.56	1168.95	1.33316	0.00212351	2.95283
CSID106675	WJ2510000	15756.1	58331.1	23093.7	33471.1	62331.4	8395.33	4089.84	27926.7	11373.4	14177.1	3.82641	0.0250486	2.92566
CSID61	2,4,5-Trichloro-2,5-cyclohexadien-1-ol	2847.8	7290.53	2060.76	1684.15	2200.52	718.419	2474.7	1213.06	432.186	672.068	1.01784	0.0229726	2.91878
CSID30792013	(1R,3S,9R,10S,13R,15E,17E,19E,21E,23R,25S,26R,27S)-23-[(3-Amino-3,6-dideoxy-beta-D-mannopyranosyl)oxy]-10-ethyl-1,3,9,27-tetrahydroxy-13-methyl-7,11-dioxo-12,29-dioxabicyclo[23.3.1]nonacosa-15,17,19,2 1-tetraene-26-carboxylic acid	5162.85	4734.76	5797.14	4620.41	7495.15	5762.49	1404.07	1587.36	515.507	335.019	1.54609	0.0155197	2.89557
141-22-0	Ricinoleic acid	50647.4	41097.5	44297	58661.3	185921	20699.7	25851.4	29208.1	36463.1	19862.8	4.81012	0.0169167	2.88166
CSID9701482	Ulimorelin	8523.68	14886.7	15760.3	7795.04	4029.01	870.975	4923.72	3189.06	3392.77	5339.36	2.02141	0.0270677	2.87847
CSID23341786	mocetinostat dihydrobromide	5509.32	7983.39	4757.08	6582.94	7463.12	3928.35	5092.09	1908.6	115.282	218.482	1.69979	0.0441922	2.86748
HMDB0005006	Atorvastatin	3559.43	9288.9	2071.01	2608	1292.18	1463.03	1509.09	1649.55	843.52	1145.5	1.0463	0.0444262	2.84683
HMDB0041934	Mizoribine	3343.22	4414.73	4637.9	3778.88	6419.84	802.543	1466.55	2140.98	1983.36	1673.87	1.44613	0.000894769	2.80076
CSID61815	FERRIC CHLORIDE FE-59	21381.2	23925.5	47009.2	33751.2	33468.9	3875.76	18575.8	24124	1640.51	9810.37	3.6537	0.0292573	2.74936
CSID413666	Dibekacin	1730.71	3745.22	5172.33	5027.24	4211.2	868.475	974.842	2102.44	1873.16	1451.35	1.2923	0.00554903	2.73534
CSID55661	RADON RN-222	49503.5	39699.1	63182.1	50119.9	50508.8	18255.3	16009.8	19860.6	17389.6	21052.4	5.14441	3.24972e-06	2.73328
HMDB0041815	6-Sulfatoxymelatonin	5107.64	5787.44	4143.26	4506.57	6443.96	1895.98	2596.25	3482.58	227.069	1420.45	1.56463	0.028977	2.70089
HMDB0036749	Momilactone B	4307.5	4896.04	2505.05	9530.54	12267.7	6890.78	2408.71	1769.86	808.26	693.1	1.40262	0.0462444	2.66547
CSID132758	ertapenem	4800.57	5959.5	6147.35	5011.26	8757.45	1257.28	2249.53	2866.96	2891.1	2290.49	1.65768	0.000671643	2.65471
263399-34-4	9,10-Dihydroxy-12Z-octadecenoic acid	30470.9	24060.2	33597	97134.5	112609	24411.5	24204	24478.2	15232.4	24895.6	4.2819	0.0473921	2.63087
HMDB0015219	Primaquine	5519.34	14557.1	6243.7	5355.66	5841.79	2210.43	2674.48	2937.55	2861.41	3633.67	1.61014	0.00239856	2.62039
HMDB0011547	MG(0:0/20:3(8Z,11Z,14Z)/0:0)	3014.25	12875.8	4876.19	4379.14	4502.48	1849.94	2694.64	3116.71	2162.03	1712.31	1.32059	0.0141399	2.57011
CSID15897	Chlorfensulfide	7763.84	13264.8	6501.27	6319.63	4152.17	697.054	4127.33	4888.36	2568.98	2667.08	1.66872	0.0284303	2.54213
HMDB0013122	LysoPC(P-18:0)	2900.95	4129.58	5417.41	5211.72	5094.63	525.708	1499.92	1760.62	3643.99	1619.29	1.39414	0.0119814	2.51442
HMDB0035218	Cinereain	44298	74528.7	62267.4	95779.2	54083.4	32292.7	10087.7	62524.8	12956.4	14076.2	5.02075	0.0145305	2.50843
CSID10219104	napelline	26131.7	33344.9	31121.2	24713.2	46675.3	7180.88	11417	15897.4	16391.8	13837.6	3.69607	0.00111672	2.5027
HMDB0035112	(3beta,17alpha,23R)-17,23-Epoxy-3,29-dihydroxy-27-norlanost-8-ene-15,24-dione	109749	123642	72709.1	31445.9	80771.9	10489.2	40248.7	48112.3	48959.5	23001.9	5.50431	0.0383891	2.44901
CSID4444574	Aethusin	2000.04	3682.22	3563.42	3796.76	4890.18	1732.52	1625.44	1478.36	1350.52	1290.71	1.2397	0.000683152	2.39819
CSID9772457	Lisdexamfetamine dimesylate	10488.4	10054.3	12049.2	11376.5	16535.1	11458.1	5004.96	4206.49	2956.74	2039.81	2.16432	0.0098106	2.35734
HMDB0001551	Palmitaldehyde	6208.62	4611.73	5286.86	7157.79	17847.9	3168.75	3752.01	3711.08	4374.31	2488.67	1.47911	0.0206965	2.35
HMDB0060948	desmethylcyclobenzaprine	24895.6	36916.5	20905.1	15662.4	27264.5	3530.63	7717.58	4393.89	14496.6	23381.4	2.9756	0.0241049	2.3476
CSID9943	QS2980000	2973.01	4351.87	2709.77	2783.11	3800.77	1456.72	1981.32	2285.66	334.923	1027	1.13518	0.0209633	2.34539
HMDB0028825	Glutamylmethionine	14598.3	23522.4	11341.7	11911.3	15522	7818.21	8469.35	9922.75	1713.82	5518.67	2.40127	0.0240581	2.29932
HMDB0040300	2-Amino-1,7,9-trimethylimidazo[4,5-g]quinoxaline	11437.9	17611.7	7989.89	4709.81	12003.3	2059.05	3689.42	6262.17	2618.61	8868.22	1.84995	0.0357108	2.28759
CSID30792067	(3E,5S,6S,7S,9R,11E,13E,15R,16R)-16-Ethyl-15-(hydroxymethyl)-5,7,9-trimethyl-2,10-dioxooxacyclohexadeca-3,11,13-trien-6-yl 3,4,6-trideoxy-3-(dimethylamino)-beta-D-xylo-hexopyranoside	8786.63	14869.5	19193.7	9095.83	20010.5	2667.12	3374.68	3666.93	12320.3	9982.21	2.10691	0.0295153	2.24784
CSID5075	spiperone	46613.5	53268	40641.5	29827.5	46839	14237.4	20807.6	23805	21358.2	16599.9	4.21161	0.000351867	2.24351
CSID228679	deacetylvindoline	6926.95	8942.28	8651.32	7046.21	10544.2	3045.7	4043.76	4304.95	4036.85	3471.55	1.87607	4.80239e-05	2.22776
CSID4444123	Linoleoyl coenzyme A	4072.54	4679.55	4727.03	5554.85	7620.06	3661.06	3693.97	1609.3	1880.18	1185.7	1.41404	0.0083846	2.21559
HMDB0030402	L-Hexahydro-3-imino-1,2,4-oxadiazepine-3-carboxylic acid	5205.79	6172.75	6197.28	8862.08	5566.51	1119.87	4387.75	4171.29	2485.19	2424.35	1.52817	0.0103929	2.19382
CSID148961	farglitazar	2502.67	10934.6	3917.48	4020.1	2741.32	1595.96	2310.7	2493.23	2185.76	2442.31	1.0486	0.0488005	2.18682
CSID10817	phenindamine	19219.6	29487.6	18616.3	11084.3	24077.2	4335.67	5634.2	9823.23	8835.54	18268.6	2.61891	0.0202907	2.18531
HMDB0029088	Tryptophyl-Lysine	7177.72	4568.13	5875.15	5877.02	17789.3	3133.9	4240.08	3940.34	5269.14	2342.4	1.41121	0.0358254	2.18153
CSID8000665	Sergliflozin etabonate	5212.59	4734.43	5644.92	6186.35	7668.6	5913.75	3178.19	1715.05	1619.66	1245.31	1.43084	0.0135119	2.15382
CSID10272739	Geldanamycin	5558.53	22738.9	8661.81	10632.8	7892.02	4901.59	5659.99	5908.98	4380.2	5348.47	1.69544	0.0296615	2.11777
HMDB0040111	4-Ethyl-2-hexylthiazole	11737.7	12928.7	15875.9	34642	19137.1	9192.65	12691.9	8139.71	7867.27	7262.56	2.26602	0.0137354	2.08888
HMDB0041541	N2-Fructopyranosylarginine	11713.4	13809.2	10966.7	8530.37	12237.7	4362.24	5906.49	6566.93	5809.62	4888.93	2.11472	0.00014585	2.0795
HMDB0039636	Abscisic alcohol 11-glucoside	4557.77	4786.22	3179.35	1915.76	3933.02	535.038	836.17	2286.13	3353.96	1915.43	1.02668	0.0486749	2.0581
CSID7111	Arsanilic acid	8509.32	5813.52	8042.51	8371.91	9684.99	5443.57	4511.47	5192.8	883.817	3828.41	1.66279	0.0391144	2.03535
CSID20541	dimetindene	4354.99	7177.84	5639.79	3361.37	7364.26	1669.08	1883.52	3022.69	3648.78	3538.83	1.3227	0.0121854	2.02706
HMDB0134078	2-amino-4-({1-[(carboxymethyl)-C-hydroxycarbonimidoyl]-2-{[1,3-dihydroxy-1-(2-hydroxyphenyl)propan-2-yl]sulfanyl}ethyl}-C-hydroxycarbonimidoyl)butanoic acid	3873.73	3802.42	3465.78	2759.8	3360.12	1311.98	1954.93	2214.92	1871.84	1364.72	1.13675	0.000398216	1.97993
CSID4445041	Doronine	6080.39	4921.71	8306.66	4655.85	7950.26	6888.38	2874.34	3268.05	1830.27	1351.81	1.35287	0.0279213	1.96849
CSID388915	3-Carboxy-1-(beta-D-glucopyranosyl)pyridinium	42524.4	37856.3	43122.7	35353.4	30168.5	17459.2	18489.3	17214.3	24081.2	19654.2	3.84915	7.24453e-05	1.95076
54960-65-5	N-Tris(hydroxymethyl)methyl-4-aminobutanesulfonic acid	10890.8	11169.5	8464.92	7864.63	8950.67	1518.83	5325.03	2680.27	6573.87	8203.54	1.69953	0.0322484	1.94804
CSID59315	mizolastine	2562.29	2868.4	3359	3200.55	4547.06	1165.68	1625.88	2047.67	1887.41	1773.55	1.05426	0.00128766	1.94552
HMDB0036749	Momilactone B	6069.35	3794.38	3315.99	3193.56	7844.45	3130.14	3000.67	2624.55	2742.12	1024.09	1.1131	0.0418878	1.93408
HMDB0126549	2-amino-4-({2-[(2-carboxy-2-hydroxy-1-phenylethyl)sulfanyl]-1-[(carboxymethyl)-C-hydroxycarbonimidoyl]ethyl}-C-hydroxycarbonimidoyl)butanoic acid	6154.32	6200.8	3876.82	2421.55	4243.74	1380.68	1383.79	3125.29	3956.38	2013.39	1.09925	0.03567	1.9307
HMDB0060168	beta-Casomorphin (1-6)	7692.21	6951.91	8653.69	6685.76	10912.1	9899.11	2707.11	3120.83	2723.81	2754.36	1.49774	0.017571	1.92857
CSID390319	Browniine	3349.27	4517.79	3833.91	2357.61	3284.25	924.225	1376.45	2039.72	2268.9	2539.56	1.02824	0.0132631	1.89563
CSID10328	SL5500000	11618.4	12620.6	13446.7	13490.6	11225.7	2724.69	6717.64	10039.7	6535.67	6934.01	2.09675	0.0112894	1.89374
3811-04-09	Potassium chlorate	4100.26	5614.54	3783.59	3632	2662.06	733.45	2629.58	3095.15	1767.26	2231.46	1.05751	0.0338369	1.89276
CSID3561	Ifenprodil	7148.26	9026.54	4445.15	3644.78	6115.17	2010.37	2471.1	3400.25	4900.79	3339.28	1.26759	0.0224294	1.8844
CSID6946	Sulfallate	2664.47	3618.71	3774.25	2934.96	4852.28	838.757	1952.36	3643.32	1034.48	2011.4	1.00005	0.0293797	1.88229
HMDB0014246	O-Desmethylverapamil (D-703)	7306.95	11741.2	4339.07	11190.8	5133.88	4533.57	5504.25	3097.5	4587.52	3696.82	1.38442	0.0369847	1.85399
HMDB0000071	Deoxyinosine	15006.5	40913	18373.9	20340.7	24628.5	10802.9	18579.6	10248.1	14732	12795.1	2.29117	0.0290335	1.77586
CSID4590500	6,6'-dibromoindigo	8841.5	7475.35	10931.9	10409.9	7976.98	1623.54	6268.13	8060.42	5073.35	4701.98	1.60916	0.0424533	1.77381
HMDB0000296	Uridine	40951.3	51966.1	45986.3	54982.3	36948.8	43407.4	20061	22758.7	23078.4	22018.5	3.69983	0.00521094	1.75775
CSID22528	DIPHENHYDRAMINE SALICYLATE	18577.7	16869	17236.8	14303.7	21487.4	5110.71	8544.75	12244.4	13772.3	11110.3	2.2467	0.0126892	1.74223
HMDB0033438	Na,Na-Dimethylhistamine	6022.14	4679.78	8769.65	4780.69	9812.44	3174.54	4179.78	4490.05	3312.42	4501.2	1.27436	0.0167436	1.73287
CSID204591	METHYLCYTISINE	3361.93	5113.71	4375.69	3443.22	3549.79	2499.21	2527.18	2484.81	2489.24	1896.77	1.0513	0.000916533	1.66798
HMDB0039126	Wybutoxine	5947.19	5259.16	8002.94	11112.2	9715.01	4146.53	3877.33	4649.47	5572.74	5961.44	1.34285	0.0196668	1.65389
HMDB0011750	Dihydroxyacetone Phosphate Acyl Ester	3065.6	3608.48	5500.67	6464.74	6016.41	2874.32	3357.91	3454.57	2605.09	2762.93	1.08104	0.0201089	1.63774
CSID36445	CV4203800	3214.1	4025.16	3937.62	3614.97	4352.77	2726.8	2891.1	2021.04	1996.08	2101.17	1.04204	0.000778667	1.63125
CSID389231	5-methyldeoxycytidine 5'-(trihydrogen diphosphate)	5138.32	5295.95	5719.89	5383.09	3404.12	2956.43	1557.19	5321.03	1794.08	3707.27	1.04136	0.0483066	1.62633
CSID2728	Coelenterazine	76585.3	114887	93929.5	97893.8	90288	56021.1	77329.6	72590.5	40931.2	46991.7	5.01619	0.00703632	1.61157
CSID7844539	(5E)-7,7-Dimethyl-4-oxa-8-thia-2,5-diazanon-5-en-3-one	73089.9	107155	116892	131946	130640	49178.3	78323.4	85992.6	69564.6	70485.5	5.09474	0.0133413	1.58318
HMDB0000157	Hypoxanthine	12567	21031.8	16803.8	22592.2	19626.8	9700.27	18101.7	11732.1	9182.47	9871.62	2.0441	0.0196369	1.58089
HMDB0035923	Hirsutin	6500.57	5382.93	8930.59	8508.46	7168.17	6224.37	4772.29	4539.23	3639.88	3923.37	1.3029	0.00797726	1.57974
HMDB0001272	Nicotine glucuronide	5641.54	4750.13	8275.82	6267.28	8954.31	3142.4	4856.58	5259.19	3701.26	4614.64	1.19423	0.0196106	1.57082
HMDB0062304	1-(11Z-docosenoyl)-glycero-3-phosphate	67827.2	91671.3	109654	106432	76339.3	45495.7	64725	62945.5	31239	83333.8	4.45063	0.0354669	1.5706
HMDB0034022	6-Hydroxy-5-[(4-sulfophenyl)azo]-2-naphthalenesulfonic acid	7168.39	6743.91	8022.38	10456.4	9077.55	4401.96	3842.23	5834.8	5614.45	6833.41	1.38418	0.00816768	1.56327
CSID16223	R4050	8534.9	8139.12	10643	10464.2	16537.8	9568.88	6833.51	5217.4	5025.88	8222.56	1.44962	0.0376278	1.55784
CSID570798	Azidopine	12031	8520.66	17447.6	14454.8	18054.9	7816.19	11758.8	10474.3	7505.56	8061.12	1.7025	0.0349775	1.54571
CSID390250	Ranunculin	3441.29	4803.94	4149.22	3949.55	3961.76	1993.5	3117.78	3385.59	2011.17	2629.59	1.00971	0.00581014	1.54562
CSID4444141	(2E)-3-Nitroacrylic acid	13273.1	12703.3	18102	22145.7	19327.5	10593	13834	12408.4	9066.68	9699.12	1.89365	0.0136931	1.53866
HMDB0060092	all-trans-3,4-Didehydroretinoate	13766.3	11673.1	19975.2	15437	21974.5	8418.36	12091.1	13013.5	9351.25	11660.8	1.79311	0.0223258	1.51877
CSID16740448	Hydroxyspheroidenone	5616.59	4523.96	6038.33	6498.09	5981.49	2664.48	4460.91	4393.54	3882.35	4160.3	1.10243	0.00869265	1.46504
CSID10152155	Brexpiprazole	34162.3	49225.4	37333.6	44968.1	37939.5	31643.6	36016.2	31159.5	20519.9	22200.4	2.81781	0.0184053	1.43867
HMDB0060837	N-Desmethyl-o-O-sulfate rosiglitazone	11713.5	11552.9	16867.1	18402.1	17892.6	11193.9	12167.6	11383.6	9473.45	9076.58	1.6909	0.0191575	1.43406
HMDB0035942	Phyllanthusol A	7760.18	6856.3	8576.09	11064.2	10121.1	5653.57	6551.91	6706.73	5990.91	6135.72	1.29952	0.00570316	1.42975
CSID54781	Fananserin	39677.9	57207.6	45548.3	48119.8	44781.8	36446.7	42746.8	36651	23173.1	25791.2	2.99506	0.0206913	1.42793
CSID2929	dichlorophen	6544.8	6501.86	9511.43	10599.3	8726.7	3890.51	7241.74	6923.71	5561.96	6197.64	1.13503	0.0498094	1.40477
CSID389911	Erythronolide B	103055	72572.8	96035.3	120554	111042	66304.4	77371.4	70738.9	69595.3	77480.8	4.234	0.00861264	1.39218
141112-29-0	Isoxaflutole	7164.52	6921.63	8991.36	9372.74	9521.26	6475.6	7200.94	6455.32	5314.18	4809.1	1.24548	0.0114519	1.38725
HMDB0001257	Spermidine	7531.88	7962.95	9413.44	8851.22	7732.73	6675.33	7129.63	7236.9	4388.84	4831.04	1.17976	0.0186046	1.37111
CSID61925	ronifibrate	9918.29	9363.82	13197.5	15517.6	14524.3	9876.78	10465.7	9757.53	7548.07	8130.36	1.35032	0.0368411	1.36574
CSID59648	amidapsone	13774.7	12945.4	17860.2	21051.2	20360.5	13937.5	14959.8	13614.6	10153.3	10646.6	1.55096	0.0457629	1.35823
HMDB0130080	[2,3-dihydroxy-1-(1-oxo-1H-isochromen-3-yl)butoxy]sulfonic acid	7523.13	7805.67	10970.3	11320.4	11311.1	7213.31	8192.41	7954.45	6585.38	6304.4	1.23292	0.0266483	1.34981
HMDB0029115	Tyrosyl-Threonine	7396.22	6707.94	8488.3	9793.71	9328.51	5243.85	7295.24	7223.37	5455.15	5816.33	1.12778	0.017796	1.34416
HMDB0038942	Methyl 2,3-dihydro-3,5-dihydroxy-2-oxo-3-indoleacetic acid	10574.6	6987.35	9708.49	8841.74	8797.14	9318.64	5477.23	6044.67	6721.77	5942.51	1.14869	0.0313522	1.34038
CSID389688	gamma-Glutamyl-gamma-glutamylglutamic acid	41451.2	41062.8	53999.8	67850.8	59562.1	39558.1	40603.6	38844.6	38387.9	41207.6	2.67314	0.0295899	1.32892
CSID11290595	2-oxo-7-methylthioheptanoic acid	13603.7	11745.9	13157.4	12636.7	13416.9	6696.57	8366.17	12717.3	9452.61	11414.1	1.3645	0.0299537	1.32713
HMDB0013286	N-Undecanoylglycine	30374.2	28249.4	40885.6	43413.4	46869.4	31916.3	30897	28541.3	26246.8	25740.2	2.28779	0.0419967	1.32405
HMDB0003533	3a,7a,12a-Trihydroxy-5b-cholestan-26-al	17446.7	16960.6	19198.6	13802.7	24184.6	15876.9	14625.7	11559.7	14680.1	12661	1.53375	0.038152	1.31972
HMDB0038105	Isolinderanolide	8375.89	8442.18	10833.1	10777	10717.7	7174.62	7952.65	7997.29	7094.63	7151.84	1.25051	0.00380142	1.31508
CSID10813	1,8-Dimethylnaphthalene	6767.76	6691.33	8909.78	10325.1	8260.62	6915.5	6442.83	6374.55	5523.42	6070.38	1.04466	0.0221302	1.30734
HMDB0060689	Phosphoramide mustard	9751.51	9589.14	11875.1	12778	13000.6	8907.39	8871.61	9657.82	8263.26	7968.12	1.33446	0.00764662	1.30517
5502-91-0	9S-Hydroperoxy-10E,12Z-octadecadienoic acid	9412.16	10725.5	12114.2	10782.6	13928.5	6686.45	7722.54	8873.21	10668.2	9858.61	1.23334	0.0365156	1.30026
HMDB0033635	Cyclotricuspidogenin C	68044.7	69485.5	97037.2	113020	100687	69953.1	69548.9	69688	66097.5	69749.5	3.28119	0.0482424	1.29921
HMDB0125100	[(6-{[5,7-dihydroxy-2-(4-oxocyclohexa-2,5-dien-1-ylidene)-2H-chromen-3-yl]oxy}-3,4,5-trihydroxyoxan-2-yl)methyl][1-hydroxy-3-(4-hydroxy-3-methoxyphenyl)prop-2-en-1-ylidene]oxidanium	49779.8	47900.8	62154	77681.1	69798.2	50707.8	50302.7	46560.5	43091.5	45927.6	2.74917	0.0373851	1.29893
CSID4445628	Emedastine difumarate	16318.4	18821.4	19128.3	23503.6	19954.6	15231.2	17142.6	14624.4	14760.5	13808.3	1.72665	0.00620628	1.29324
CSID8219	menadione sodium bisulfite	10528.1	10084.5	14507	15488	15042.9	10589.9	11074.9	10203.5	9546.72	9381.13	1.30285	0.0389599	1.29243
CSID211978	9-Fluoro-2alpha-methyl-11-oxoprogesterone	19798.2	19947.8	26461.2	29818.6	28226.8	18365.6	18802.4	20030.2	19470.6	19508.5	1.78002	0.0258976	1.29191
CSID4445200	(1R,7S,12R,13E,20R)-7-Amino-4-chloro-20-{[5-(dimethylamino)-3,4-dihydroxy-6,6-dimethyltetrahydro-2H-pyran-2-yl]oxy}-9-oxo-2,10-dioxatetracyclo[11.7.3.2~3,6~.0~16,20~]pentacosa-3,5,13(23),16,18,24-hexa ene-14,21-diyn-12-yl 7-methoxy-2-methylene-3-oxo-3,4-dihydro-2H-1,4-benzoxazine-5-carboxylate	24213.1	25433.6	34047.4	38909.1	36633	24447	24357	26218.4	23565.4	24735.4	1.95619	0.0422873	1.29121
CSID30791222	Musca-aurin VII	56728.9	54798.7	76901	90289.3	77583.4	56269.3	55206.6	57040.5	51386.2	57486.6	2.86811	0.0469204	1.28448
HMDB0061489	PE(DiMe(13,5)/DiMe(11,3))	61337.3	61043.9	82765.4	96858.4	87877.4	55791.4	62644.8	60207.6	61835.1	63172.8	3.01686	0.0440891	1.28398
HMDB0033603	Annoglaxin	8844.58	9860.66	11709.8	13046.1	11564	8484.11	8638.12	8776.22	8047.89	8943.43	1.22638	0.00961655	1.28294
HMDB0000963	5-Methylthioribose 1-phosphate	9394.44	9501.55	12512.9	13601.4	13293.3	9548.38	9677.59	9185.9	8567.13	8530.8	1.23896	0.025149	1.28112
HMDB0032982	2,2'-Dithenyl sulfide	7669.88	7643.86	10581.1	11167.5	11026.3	8248.9	8135.95	7750.25	6649.84	6866.31	1.08415	0.0442266	1.27721
HMDB0034228	Thiolutin	7819.17	7670.87	10184.9	11121.4	10632.4	7897.02	8108.58	7461.79	6941.6	6747.73	1.10691	0.026938	1.27645
HMDB0011750	Dihydroxyacetone Phosphate Acyl Ester	11957.6	11465.8	16075.1	17426.1	16470.9	12429.9	12084.5	11917.9	10595.6	10499.1	1.34457	0.0397851	1.27584
93957-55-2	Fluvastatin	273189	272997	255046	289361	233148	162948	258046	228958	164212	224923	5.6869	0.0342878	1.27395
CSID35101	azanator	146577	148358	200066	229072	208359	152736	155040	147310	135986	141201	4.59946	0.0443381	1.27334
HMDB0038349	Goyaglycoside c	23778.2	23963.2	32117.6	36729	31363.3	23890.1	25628.4	24073.9	20860.2	21765.8	1.83989	0.0399729	1.27304
CSID58625	4-nitrophenyl-beta-D-galactoside	33029.1	31204.5	35275.3	29250.8	30315.1	27176.8	29747.3	22850.7	23729.6	21488	2.16957	0.006791	1.27268
112-27-6	Triethylene glycol	30343.3	29580.8	38675.6	45271.3	36204.2	31821.4	29173	28748.8	24864.9	27069.7	2.0427	0.0320471	1.27102
CSID21169734	Sodium (2R,3R)-2,3-dihydroxysuccinate hydrate (2:1:2)	10604.4	10303.4	13828.4	14890.5	14644.6	10630.5	10826.8	10251.9	9608.12	9290.05	1.2728	0.0284857	1.27
CSID13862701	Perfluorobutane	42842.3	42953.5	59475.3	64115	63257.2	45112.3	46083.5	43594.8	39746.9	40224.1	2.52991	0.0494695	1.26952
HMDB0133179	2-benzylheptan-1-ol	8239.62	7874.11	11045.3	11781.9	11117	8632.5	8661.79	7817.85	7420.92	6910.65	1.09538	0.0427301	1.2691
HMDB0031999	Casuarine 6-alpha-D-glucoside	10615.8	10344.5	14012.4	16129.4	15278.6	10713.6	10902.6	10886.3	9590.93	10232.7	1.21166	0.0487714	1.2686
CSID110537	Glucogallin	27509.5	26458	36073.3	42601.9	35688.6	27651.8	26388.2	27480.2	24287.1	27100.4	1.92516	0.0442402	1.26653
CSID253937	cis-3-chloroallyl alcohol	197820	192763	259903	304931	262510	209987	203754	192303	175707	182045	5.13592	0.0481332	1.26368
HMDB0039536	4-Hydroxy-16,18-tritriacontanedione	18616.2	18303.7	25330.1	28085.3	25121.7	18775.2	19091.4	18804.4	17292.6	17523.9	1.60045	0.041134	1.262
CSID30792000	(2'S)-Deoxymyxol 2'-(2,4-di-O-methyl-alpha-L-fucoside)	52978.5	52725	71279.2	82473.4	74181	52102.4	53773.5	53065.2	51830.6	53645.7	2.69227	0.0465518	1.26178
HMDB0029117	Tyrosyl-Tyrosine	14764.5	16345	16843.9	16946.7	18460.7	12130.5	11795.6	15395.5	12316	14448.8	1.50632	0.00630276	1.26139
CSID4445424	(2E)-3-(Carbamimidoylsulfanyl)acrylic acid	10941	10556.9	14416	16560.3	14510.7	11193.9	11421.6	10802.9	9712.16	9998.81	1.20419	0.0467908	1.26079
CSID3300	Fosfosal	7594.52	7470.04	9984.73	11123	10269.2	8029.55	8185.13	7207.57	6851.62	6568.09	1.03727	0.0436823	1.26056
CSID14306	Nitralamine hydrochloride	6997.37	7132.73	9229.81	10247.4	9523.51	7346.99	7383.3	6822.26	6469.06	6198.26	1.0191	0.0323164	1.2604
HMDB0015366	Sevoflurane	21555.5	20697.5	28652.1	29712.7	29699.6	22581.7	22809.3	20673.3	18506.3	18906.9	1.74316	0.0426087	1.25938
CSID5010128	Oxetorone Fumarate	9524.4	9135.49	12093.9	13499.8	11828.2	9970.4	9495.89	9496.67	7887.6	7692.98	1.11561	0.0396925	1.25903
CSID4445244	(2E)-4-hydroxy-3-methylbut-2-en-1-yl diphosphate	36931.1	35278.3	47943.6	51028.8	49862.9	37980.9	37890.4	35335.4	32510.7	32168.7	2.28753	0.0352465	1.25675
539-93-5	.alpha.,.alpha.'-Dilaurin	39967.3	39772	52520.6	56453.4	59435.9	40091.5	39808.1	40036.8	37373.6	40204	2.3343	0.0390449	1.25636
CSID570968	N,N-Dimethyl-L-valyl-N-{(3R,4R,5S)-3-methoxy-1-[(2S)-2-{(1R,2R)-1-methoxy-2-methyl-3-oxo-3-[(2-phenylethyl)amino]propyl}-1-pyrrolidinyl]-5-methyl-1-oxo-4-heptanyl}-N-methyl-L-valinamide	74502.9	73266.3	97339	114134	101200	77364.7	77378	73769.4	67341.3	70818.1	3.12371	0.0480342	1.25573
HMDB0038442	1-Isothiocyanato-2-(methylthio)ethane	16820.5	16792	22309.5	24057.3	23148.2	17294.6	17730.9	16466.6	15526.4	15120.5	1.56067	0.0341234	1.25553
CSID3954	Methamidophos	33579.9	33817	44466.4	48095.9	46448.2	35352.8	35941.8	32591	30610.3	30176	2.18918	0.0371744	1.25345
CSID30791556	2-phosphinomethylmalic acid	8292.01	7965.57	10609.1	11709.7	11512.2	8801.18	8530.41	8137.29	7435.56	7080.27	1.06083	0.0466674	1.25269
HMDB0007152	DG(16:1(9Z)/24:1(15Z)/0:0)	19122.1	19029.2	25275.7	28292.6	22383.5	20546.6	20096.1	18281.8	16154.7	16080.4	1.53918	0.0481282	1.25168
CSID31546	4,4'-Oxybis(2-chloroaniline)	12802.3	12596.1	16939.2	17882.2	17513	13580.4	13696.9	12246.1	11462.5	11261.7	1.32397	0.0420634	1.24877
CSID16735812	D-(-)-Luciferin	25444.8	25576.5	32795.8	36192.1	34699.9	26405.6	26999.3	24223.3	23493.4	22779.9	1.89326	0.0328728	1.24865
CSID390361	Talatizamine	43763.6	42737.2	57388.1	64390.8	57115.9	46018.8	45380.8	42896.7	38584.8	39677.4	2.36458	0.0440477	1.24858
18005-40-8	Methylphosphonothioic acid O-ethyl ester	8057.33	8176.59	10741	11237.4	11202	8338.77	8483.23	7933.01	7458.4	7393.5	1.07306	0.0313897	1.24762
CSID69755	fenclorim	12938.3	12144.7	16666.8	17427.5	16857.7	13356.8	13049.9	12190	11240	11177.3	1.31961	0.0355999	1.24619
CSID69755	fenclorim	29219.8	28114.8	37682.8	39564.5	39135.9	30540.9	30024.1	27688.8	25827.1	25534.3	1.98649	0.0357603	1.24426
CSID3300	Fosfosal	8191.31	8153.2	10720.8	11391.5	11187.6	8495.83	8410.92	8004.79	7536.01	7465.1	1.06793	0.0316608	1.24383
CSID30791894	4-Ethyl-2-(1-iodoethyl)-1,3-dioxolane	34447	34554.5	44989.3	48183.1	46238.1	35824.7	36374.9	32945.3	31580	30960.3	2.18334	0.0319466	1.24288
CSID13290	2-Chloro-1,4-naphthoquinone	18499.5	18231.8	24049	25662.4	25049.7	18929	19046.4	18043.3	16793.2	16899.9	1.59674	0.0319377	1.24278
CSID6271	Pentaerithrityl tetranitrate	13727.4	13586	17916.3	19418.4	18894.9	14356.2	14420.9	13469.5	12647.2	12410.3	1.35753	0.0406102	1.24128
CSID30791556	2-phosphinomethylmalic acid	11769.9	11045.3	14772.9	15710.9	15317.5	12066.7	11980.3	11066.3	10000.8	10179.1	1.24246	0.0357362	1.24096
CSID10327	clomethiazole	11763	12172.3	15609.4	16791.8	16583.2	12406.9	12449.7	12061.1	11161.2	11051.8	1.25255	0.0400221	1.2332
CSID43192	Butoconazole	40996.6	39550.8	44976.8	53442.4	46435.5	37201.8	38660.5	36018.6	35000.3	36191.4	2.31301	0.00640042	1.23122
HMDB0034228	Thiolutin	8280.98	8742.36	11284.3	11873.3	11947.1	8650.06	9030.05	8791.55	7921.74	7957.06	1.04593	0.0459836	1.23087
CSID4575310	(1Z)-2-Hydroxy-5-(methylsulfanyl)-3-oxo-1-penten-1-yldihydrogen-phosphat	8660.38	8933.79	11349.7	12056.1	11940	8980.87	9260.56	8588.34	8175.98	8009.91	1.0756	0.0331865	1.23071
CSID112576	2C-METHYL-D-ERYTHRITOL 2,4-CYCLODIPHOSPHATE	8482.91	8029.72	10690.7	11299.2	10916.5	8730.55	8404.24	7921.32	7635.08	7514.1	1.04005	0.031613	1.22917
662158-25-0	Methyl chlorohematommate	15104.3	14604.7	19273.5	20304.5	20298.8	15458.1	15583.8	14568.6	13763.9	13526.1	1.38703	0.0364542	1.22888
CSID7413	Benzonatate	37340.8	34813.3	40483.7	42031.5	39176.5	37391.3	35740.7	34535.8	27442.9	27281.7	1.86263	0.0399154	1.19369
CSID38263	Oxagrelate	678122	632250	739906	769801	745656	641080	654130	656517	649977	648064	5.87079	0.0382427	1.09723
HMDB0029601	Furocoumarinic acid glucoside	15433.6	12859.9	13357.4	11521.1	10786.8	13584.3	16196.8	13878.3	16085.7	16887.5	1.19858	0.0415328	0.834616
HMDB0129662	2-(2,4-dihydroxyphenyl)-3-(3,7-dimethylocta-2,6-dien-1-yl)-8-[(3,3-dimethyloxiran-2-yl)methyl]-7-hydroxy-4H-chromen-4-one	15219	10761.7	11611.4	10493.8	9937.41	14070.4	14676.2	12435	14871	13716.1	1.10096	0.0443557	0.831653
HMDB0032958	(S)-3-Octanol glucoside	18892.4	15002	13073.6	14922.5	12036.6	18705.5	17881.4	19101.9	16168.5	17048	1.28712	0.0457249	0.831527
CSID15208	Benzthiazuron	31256.4	25479.6	25743.5	26608.2	24170.1	39690.7	29771.1	27462.4	32431.1	32159.4	1.73049	0.0366457	0.825051
CSID2339468	4-Dimethylamino-L-phenylalanine	18135.8	11709.4	12929.7	12972.4	13981.3	14336.8	18481.1	16072.3	17788.7	18305.2	1.25111	0.0492429	0.82049
HMDB0034207	6'-Apiosyllotaustralin	17322.9	12625.2	13667.4	12563.4	12709.2	17195.7	15140.9	14406	19811.1	17430.9	1.25323	0.0430185	0.820246
CSID53916	Esmolol	9838.5	7737.41	7027.15	7970.92	6725.66	10058	8942.8	9724.44	11141.5	8516.02	1.00285	0.0304254	0.812266
HMDB0032853	3-(1,1-Dimethylallyl)scopoletin 7-glucoside	10698.1	7275.01	7953.04	7047.93	7398.37	11411.1	10621	8915.71	10204.4	8989.1	1.04444	0.0371581	0.805174
CSID4576478	Benazeprilat	17975.3	14165.6	14041.2	12176.9	12668.1	20725.6	17293.3	14348.1	19207	16689.5	1.3778	0.0453927	0.804714
493-90-3	Mesoporphyrin IX	37957.2	31089.1	31623.9	28459.6	32054.2	51958.2	39071.2	34425.5	34134.8	41254.7	2.05973	0.0455579	0.802532
CSID30791611	Cinncassiol C3	15581.4	10913.3	11724.5	10650.2	10452.6	15711	15693.8	12820.8	15374.8	14622.9	1.34039	0.0229958	0.799238
CSID390778	Glucozaluzanin C	14397.6	10489.6	9780.5	10510.7	12581.7	17127.4	12519.4	15255.5	14039.9	14001.4	1.34404	0.0269073	0.791847
HMDB0030975	Corchoionoside B	58637.4	48646.7	47173.1	42509	41067.5	62570.2	66467.4	53854	58675.4	60987.3	2.87095	0.00904376	0.786747
CSID391207	Galipine	38297.8	42158.3	36349.5	29935.6	28348.2	48204.8	36644.5	44937.1	47320.6	47224.5	2.48612	0.0229816	0.780493
HMDB0029832	8-Carboxymethyldihydrochelerythrine	10016.4	8635.72	8500.84	7146.48	7507.35	12554.4	10548.2	8892.5	11974.5	9726.2	1.20777	0.0210742	0.778587
CSID571067	S9947	16638.9	11714.9	12578	9618.16	10661.6	14941.9	18247.7	14988.4	16816.2	14152.8	1.4428	0.031189	0.77339
CSID5293684	Imisopasem manganese	23326	19872.8	20499.8	18166.1	17006.9	32764.7	25872.3	20175	25260.7	24262	1.85507	0.0273783	0.77042
HMDB0029443	L-Pyridosine	13547	9949.92	9595.92	10486.5	11651.4	15924.5	13856.2	11441.4	17375.5	13384.2	1.37793	0.0250556	0.767288
CSID9671990	Phoslactomycin B	8602.91	6178.47	6241.86	5766.66	6299.24	9997.01	8419.17	7596.89	8552.3	8764	1.12704	0.0102248	0.763665
HMDB0029304	3,4-DHPEA-EA	8474.69	6005.09	7080.68	5810.23	6349.82	8020.87	8644.9	8371.83	10261.3	8905.03	1.18416	0.00866557	0.762839
HMDB0042019	Suxibuzone	24166.2	21851.1	19481.9	15789.7	15287.9	32244.2	27190	21930.6	23565.5	22190	1.84509	0.0415267	0.759728
CSID5305	Tolciclate	69689.3	56912.2	59924.6	48896.1	49094.5	94709.9	70137.5	66507.4	73386	71107.9	3.371	0.0151652	0.756998
111812-58-9	Fenpyroximate	16385.8	13898	10821.9	9090.27	8933.57	16371.8	15927.3	14267.6	16400.6	15281.4	1.49223	0.0356528	0.755661
HMDB0032766	N2-(2-Carboxymethyl-2-hydroxysuccinoyl)arginine	8343.95	6540.23	6746.92	6664.5	7221.08	12673	9328.88	7868.33	8989.1	8180.97	1.15362	0.0217843	0.755026
CSID4445259	(1S,4R,4'S,5'S,6'R,9S,10E,12E,14S,15S,16E,19R,21R)-6'-[(2S)-2-Butanyl]-4',9,15-trihydroxy-5',6,10,14,16-pentamethyl-3',4',5',6'-tetrahydro-3H,7H-spiro[2,20-dioxatricyclo[17.3.1.0~4,9~]tricosa-5,10,12, 16-tetraene-21,2'-pyran]-3,7-dione	8335.97	7399.95	6089.69	8757.27	5598.68	9402.15	8299.11	10785.9	9326.88	10154.1	1.23742	0.0170085	0.754285
CSID1199	Niguldipine	37101.5	27841.9	29290.2	25936.8	24615.1	50268.7	33818.9	31529.4	39713.9	37435.6	2.27718	0.0295614	0.751093
HMDB0240287	Cellulose propionate	15460.9	13492.9	12426.1	9440.54	9968.7	15471.9	13654.7	13689.1	19918.2	18377	1.51516	0.040383	0.749458
CSID391378	BLT-4	35844.8	27777.1	28128.2	22312.9	24780.4	51406.8	35977.6	34355.2	32160.6	31987.6	2.2405	0.0409029	0.74692
HMDB0004448	Estradiol-17beta 3-sulfate	43723.6	40488.3	39131.7	28191.2	33841.9	57904.1	40155.2	43583.5	62372.5	44676.5	2.68897	0.0365693	0.745407
HMDB0034676	Cinncassiol D1	24686.2	40844.3	23151.3	24492.5	21503.8	40231	31810.4	31539.5	42085.3	35715.2	2.19538	0.0376036	0.742514
HMDB0035867	11,13-Dihydrotaraxinic acid glucosyl ester	9845	7109.97	6193.93	4631.82	5190.82	8268.9	7850.04	8534.62	10019.3	9788.8	1.1191	0.045995	0.741572
CSID30791577	3-Methoxytyramine-betaxanthin	27649.8	26125.8	21572.1	17607.1	16405.4	30101.9	24421.9	27458.1	35352.6	30591.7	2.14965	0.030409	0.739289
CSID4946882	Hemibrevetoxin B	18972.8	29167.5	18092.1	19375.5	18890.9	23647.1	27750.6	29398.3	31110.6	30724.2	2.15286	0.0128492	0.732653
HMDB0040606	Kanzonol I	28001.1	24249	23707.9	19712.2	19086.8	38462.8	27670.3	31036.1	31658.2	27815	2.28955	0.00956326	0.732605
CSID22775	Camptothecin	13162.1	8895.76	10724.7	10560	10754.2	19749.9	15665	10878.1	14917.6	12721.2	1.49647	0.0348059	0.731714
HMDB0015411	Practolol	47011	35104.5	38623.4	37875.6	38062.9	63384.4	44277.6	46014.8	62714.2	52779.6	2.99963	0.00885988	0.730679
CSID389414	N~4~-(4-Amino-4-oxobutanoyl)-1-(5-O-phosphono-beta-D-ribofuranosyl)-1H-imidazole-4,5-diamine	17735.2	10201.6	13187.3	13638.4	10229.8	20415.1	21481.2	13311.7	18445.5	15327.8	1.62789	0.0472271	0.730403
CSID4444816	liatrin	11691.9	10627.8	10231	10205.3	9496.83	16518.6	20472.2	12357.4	11199.7	11141.4	1.41894	0.0497196	0.72888
CSID61671	trimethobenzamide hydrochloride	35029.8	27824.6	27023.4	23269.7	24378.6	54502.2	35780.3	30891.5	35903	32596.4	2.36394	0.0354116	0.725068
CSID4590509	Sibrafiban	13972.6	14282.7	9694.32	9452.91	8232.18	14150.2	13783.5	15569.9	15474.7	17856.7	1.63136	0.0211635	0.72408
CSID141016	lycorenine	7369.93	6105.25	6095.61	6842.31	6218.74	13828	8863.15	7682.62	7489.29	7282.54	1.09088	0.0452881	0.722813
HMDB0038786	10-Hydroxymelleolide	6258.41	5698.42	3498.79	5434.72	4145.14	8946.32	5543.29	6445.56	6520.11	7243.8	1.05838	0.0366394	0.721503
CSID2264	Diminazene	41065.4	29818.2	32919.9	25722.3	26993.7	44094.3	32209.2	39250.5	52409.2	49071.9	2.62324	0.0259475	0.721171
HMDB0034333	Physalolactone	14084.1	12991.1	11049.6	9631.26	8612.19	18118.8	16388.6	13719.4	15393.4	15146.6	1.74938	0.00937301	0.715634
HMDB0031929	Zanthodioline	4967.87	3335.96	3652.9	3995.22	3903.45	5940.44	6503.65	4766.84	5933.26	4723.97	1.01901	0.00623811	0.712476
HMDB0130574	3-(2-hydroxyphenyl)-1-(2,4,6-trihydroxy-3,5-dimethylphenyl)prop-2-en-1-one	12585	10333.6	9577.47	8096.13	7723.15	15920.7	10600.5	10916.6	17162	13280.6	1.49954	0.03286	0.711772
CSID8240672	Lithospermoside	8789.55	6796.64	6387.46	6302.1	6616.59	10780.8	7981.54	7112.66	13744.2	9700.48	1.26009	0.0367253	0.707473
HMDB0130863	3-methoxy-5-[7-methoxy-3-methyl-5-(prop-1-en-1-yl)-2,3-dihydro-1-benzofuran-2-yl]benzene-1,2-diol	8031.65	5868.43	7633.51	4997.53	4877.71	9457.24	7505.8	9158.79	10662.9	7897.47	1.26817	0.0169686	0.702938
HMDB0015293	Terazosin	14837	9202.73	11594.6	10902.3	10828.7	23238.1	17018	13327.6	13129.2	15142.4	1.60982	0.0292733	0.700813
CSID2274171	(2E)-2,3-Diphenyl-3-(2-pyridinyl)acrylonitrile	15606.8	11387.1	11763.8	8713.92	10723.5	20473.7	13653.3	13033.1	21223.7	14721.5	1.67422	0.0353861	0.700258
CSID18533	piperacetazine	27501.2	18984.4	23145.7	13635	23791.7	36648.3	21039.8	28228.9	32514.5	34574.1	2.30793	0.0474911	0.699699
HMDB0030216	Mukonal	10853.8	9164.83	12041	11065.1	8823.85	17364.3	18932.4	11804.1	13301.7	12896.4	1.67645	0.0126597	0.699184
86390-77-4	1-Oleoyl-2-acetyl-sn-glycerol	5978	7640.52	8120.22	9380.23	10236.8	13289.9	9060.79	13065.8	12962.8	11070.2	1.50692	0.0140881	0.695644
HMDB0015254	Ambenonium	15619.9	12223.5	11107.7	12721	9255.32	25562	13167.9	15416.6	16765.1	16956.6	1.71805	0.0340994	0.693396
HMDB0032719	Isofumonisin B1	6308.87	4552.19	4949.21	3777.44	3582.66	8660.99	6230.21	4405.02	7288.18	7017.56	1.09026	0.0410592	0.689554
HMDB0126552	2-{[hydroxy(2-methoxyphenyl)methylidene]amino}acetic acid	13472.6	7568.9	8463.28	6358.13	6578.09	13842.4	12893.4	9470.07	13614.4	11793.9	1.48898	0.0292303	0.688818
CSID571112	Grepafloxacin hydrochloride	22690.4	20612.4	18359.3	13575	13308.6	32461.1	22899.1	20656.6	28573	24346.6	2.2369	0.0212235	0.686739
CSID9122896	3-epi-3-hydroxymugineic acid	8078.53	11407.3	6570.43	6473.79	7837.27	12996.1	12601.1	8474.53	14638.2	10336.3	1.49338	0.0256151	0.683656
HMDB0132995	3,4,5-trihydroxy-6-{[(4E)-5-(4-methoxyphenyl)-3-oxopent-4-en-1-yl]oxy}oxane-2-carboxylic acid	7487.24	5697.69	4806	3261.27	3712.96	9621.92	6031.65	5839.8	8039.64	7005.84	1.12018	0.0483392	0.68325
HMDB0028825	Glutamylmethionine	10504.5	6050.58	8321.29	6296.85	7160.56	15375.6	11488.4	8414.95	11209.1	10103.7	1.46587	0.0240227	0.677376
HMDB0127533	(1S,16R)-5,7,11-trihydroxy-8,8,12,16-tetramethyl-3-[1-(2-methyl-1,3-thiazol-4-yl)prop-1-en-2-yl]-10-methylidene-17-oxa-4-azabicyclo[14.1.0]heptadec-4-en-9-one	11342.3	10862.5	6009.02	8832.21	6451.05	16482.3	12065	10883.4	13699.6	11286.7	1.60015	0.0251732	0.675242
CSID135759	mozenavir	11116.5	9217.69	8537.54	8678.62	5859.87	19363.9	9010.59	11255.4	11824.7	13206.7	1.50598	0.0456183	0.671347
CSID84143	etacelasil	5282.14	3970.32	2907.02	2744.91	3468.29	4619.41	3683.33	5774.75	7378.86	6097.04	1.0108	0.041988	0.666803
CSID390778	Glucozaluzanin C	7493.86	4985.06	5753.83	3863.38	6383.07	9591.05	6313.82	8327.76	9108.89	9744.23	1.39202	0.0148196	0.660989
HMDB0028997	Phenylalanyl-Histidine	19576.1	20207.3	18488.7	13284.9	13163.1	29345.4	19539.9	22990	33524.8	25975.8	2.47388	0.0110739	0.644868
HMDB0002873	Deacetyldiltiazem	6995.39	5638.6	4842.83	3968.14	4446.93	11542.3	7229.04	5751.37	8606.2	7101.34	1.29513	0.0218783	0.643593
HMDB0029740	1H-Indole-3-methanamine	4484.77	4006.36	5749.78	3892.23	3902.88	3808.71	7134.97	5975.64	8956.73	8534.09	1.1612	0.0422436	0.640393
CSID392027	N-acetyl-L-2-aminoadipic acid	16119	14283	7845.63	7543.7	7420.17	20097.1	12891.1	11741.7	18231.7	20265.2	1.8149	0.0475421	0.639356
HMDB0039169	6-O-p-Coumaroyl-D-glucose	6568.13	2633.44	3099.88	2091.42	2522.16	5148.53	4898.11	4679.32	6128.16	5693.07	1.02242	0.0306998	0.637169
HMDB0013033	Oxytocin 1-8	68577.3	48311.4	52751.9	37998.7	42864.6	133588	71306.8	56985.5	65032	69794.4	3.82217	0.0420241	0.631459
1188-37-0	N-Acetyl-L-glutamic acid	31203.2	39229.5	28352.4	34753.3	33410.5	48521.1	79568.8	37461.1	58635.2	43504.5	3.46402	0.0138253	0.623663
XprX9r-WYP8RtFP	Asp-Glu-Lys	4433.94	2522.06	3579.03	2493.81	3549.18	8153.38	3021.98	4806.52	5153.32	5448.6	1.03671	0.0494291	0.623613
CSID390990	ammodendrine	3319.36	3501.02	3588.45	4281.97	4835.5	6706.94	4259.6	7340.72	7238.9	5770.97	1.24293	0.00552819	0.623502
CSID2180	Azelastine	7848.73	6177.22	6786.71	6159.95	5511.14	15871.4	12901.4	8266.56	7597.29	7508.24	1.46368	0.030605	0.622951
HMDB0240271	Ergoloid	3140.09	3664.5	2228.45	2843.56	1719.43	4104.26	3695.84	4585.91	3700.55	5850.6	1.01383	0.0138483	0.619771
CSID8425539	20-deoxo-23-deoxytylonolide	4442.76	3382	2814.1	3116.28	1874.62	3502.78	6013.57	4722.66	6228.17	4814.78	1.10499	0.0212526	0.618218
CSID390739	grosheimin	26305.4	20825.3	21636	32392.9	24563.4	65847.1	37385	27253.4	45460.1	28753.8	2.8114	0.0378903	0.614183
HMDB0036774	Sebiferic acid	3951.1	9323.96	3950.19	5573.39	4536.78	7192.45	5689.12	11093.1	8355.14	12289.9	1.32049	0.0445907	0.612632
HMDB0032959	1-Octen-3-yl glucoside	137685	100036	91765.4	75091.4	71277.2	117142	99642	140903	222869	196794	5.59731	0.0390794	0.612151
HMDB0032887	4-Amino-2-methyl-1-naphthol	4136.68	3685.04	4685.01	6302.35	5925.58	6653.65	9360.58	6250.18	9609.35	8551.53	1.43192	0.00638108	0.611861
HMDB0060992	2-hydroxydesipramine	39298.9	33862.2	25050.9	29495.5	18508	44414.9	27309.1	43273.5	64906.7	59595.7	3.18404	0.0423068	0.610503
HMDB0124983	3,4,5-trihydroxy-6-{[3-(3-hydroxyphenyl)propanoyl]oxy}oxane-2-carboxylic acid	17835.4	13155.7	12702.8	8600.89	8811.91	24694.1	13101.1	18340.3	24096.5	20853.6	2.18283	0.0203318	0.604505
HMDB0135865	3,4,5-trihydroxy-6-{[5-hydroxy-6-(3-methylbut-2-en-1-yl)-8,17-dioxatetracyclo[8.7.0.0²,⁷.0¹¹,¹⁶]heptadeca-2(7),3,5,11(16),12,14-hexaen-14-yl]oxy}oxane-2-carboxylic acid	7032.79	5580.32	3748.61	3962.44	3748.83	11672	8617.84	4807.06	8676.44	6262.86	1.33749	0.0365514	0.60128
CSID24808180	3-(6'-methylthio)hexylmalic acid	3784.89	3054.79	4158.05	3667.09	3953.81	10395.8	7175.07	4398.08	4424.14	4592.53	1.12979	0.0361632	0.60088
CSID19951913	Glucuronamide	20593.8	18311.2	14810.5	17914.8	15140.5	14519.3	31689.9	26476.8	44574.1	28193.8	2.56248	0.0428196	0.596552
iiZQF6n@FQnSuOi	Met-His-Lys	8440.32	6061.81	5336.07	4398.81	4401.16	7632.38	12409.7	13954.2	6290.79	8168.64	1.49305	0.0297958	0.591018
CSID30791864	{(1S,2R,3R,6E,8S,9S,12S,14E,16R)-9-[(4,6-Dideoxy-3-O-methyl-beta-D-xylo-hexopyranosyl)oxy]-12-hydroxy-3,8,12-trimethyl-5,13-dioxo-4,17-dioxabicyclo[14.1.0]heptadeca-6,14-dien-2-yl}methyl 6-deoxy-2,3-d i-O-methyl-beta-D-allopyranoside	32498.1	28677.2	53583.7	20596.9	25042.8	53864	50110	83760.6	43859.5	39934.6	3.4057	0.0289597	0.590724
CSID30790851	(2alpha,3beta,15beta,20xi)-3,9,15-Trihydroxyhetisan-2-yl benzoate	6914.31	5843.66	4458.5	3717.86	4092.71	12926.5	6073.4	7552.87	8059.4	7868.93	1.44482	0.014791	0.589133
CSID30791819	(1R,5S)-3-[(3-Ethoxy-3-oxo-2-phenylpropanoyl)oxy]-8,8-dimethyl-8-azoniabicyclo[3.2.1]octane methyl sulfate	29245	19083.7	21212.8	12466.4	14758.2	44806.6	26976.1	28416.1	31546.7	32527	2.95611	0.0119881	0.589058
HMDB0035867	11,13-Dihydrotaraxinic acid glucosyl ester	10531.7	3028.92	7097.21	3537.42	8222.37	10086.8	8046.96	13022.4	12342.9	12571	1.69844	0.0383917	0.578162
CSID24606030	Tosedostat	9298.28	12326.5	9614.17	4330	5681.11	12709.3	13679	20360	10184.1	14929.7	1.92923	0.0273987	0.574016
CSID168852	Alanylclavam	3515.81	3513.78	3269.57	2771.95	2789.71	3940.61	5439.25	5617.76	6427.38	6217.02	1.33754	0.000666012	0.573793
HMDB0135229	6-(1,3-diphenylpropoxy)-3,4,5-trihydroxyoxane-2-carboxylic acid	5658.44	3500.4	2824.1	2637.01	2450.93	8548.47	5010.67	4347.92	6261.99	5750.77	1.25077	0.0149928	0.570554
CSID9552587	(2alpha,3xi,5beta,7beta,10beta,13alpha)-4,10-Diacetoxy-13-{[(2R,3S)-3-amino-2-hydroxy-3-phenylpropanoyl]oxy}-1,7-dihydroxy-9-oxo-5,20-epoxytax-11-en-2-yl benzoate	5681.29	4306.04	3870.78	3606.58	2742.29	12834	6695.57	4079.07	5882.97	6011.01	1.19622	0.0476428	0.569168
HMDB0000601	Coprocholic acid	36378.7	32663	32078.7	30888.9	54337.9	58486.4	40336.8	75672.4	65163.9	91314.9	4.28829	0.0113788	0.563026
CSID4942813	Manumycin	3687.25	8481.62	2925.11	2790.37	4316.53	6670.51	6428.01	9595.03	8118.1	8720.88	1.46591	0.0158419	0.561585
CSID4444813	Isomontanolide	5159.14	6629.85	4189.67	4164.91	4572.88	11012.4	6375.17	13546.7	7594.72	6378.15	1.55841	0.0120107	0.55039
CSID10128272	(1'R,2S,4'S,5S,6R,8'R,10'E,12'S,13'S,14'E,16'E,20'R,21'R,24'S)-12',21',24'-Trihydroxy-6-isopropyl-5,11',13',22'-tetramethyl-5,6-dihydro-2'H-spiro[pyran-2,6'-[3,7,19]trioxatetracyclo[15.6.1.1~4,8~.0~20 ,24~]pentacosa[10,14,16,22]tetraen]-2'-one	13951.9	16283	11878.5	37848.8	15659.1	39551.5	37189.6	41317.5	24400.1	31414.2	3.08649	0.0166325	0.54995
CSID8419423	(1E,6R,7R,8S)-6,7-Dihydroxy-8-isopropyl-5-methylene-1-cyclodecene-1-carbaldehyde	7694.19	6207.28	5233.2	3830.6	5745.7	7512.06	9042.1	10362.7	10836.1	14882.8	1.79555	0.00546062	0.545466
HMDB0060870	RPR112698	15137.1	9120.03	9030.09	5951.72	5218.4	15975.5	10540.6	13335.4	25363.2	17033.8	2.08272	0.0264137	0.540525
CSID30791719	Nigakilactone K	16466.5	16731.7	12299.5	11921.9	9058.77	22086	20500.1	24025	26811.7	29864.8	2.94209	0.00137854	0.539214
HMDB0000385	12a-Hydroxy-3-oxocholadienic acid	6204.33	14003.2	10053.1	10627.2	9637.06	11006	15376.6	24822.1	20502.5	21996.5	2.361	0.0144504	0.539197
CSID30791205	Pfaffoside A	16113.3	9698.71	8195.63	4483.02	7861.22	22335.6	11907.2	12981.6	19851.6	20465.4	2.20485	0.0219884	0.529486
HMDB0032105	1,2-Anhydridoniveusin	3871.7	3009.95	2423.91	1885.33	1874.2	9443.4	3710.14	3374.11	4144.49	4127.61	1.05237	0.031627	0.526824
CSID173710	Hydromadinone acetate	6702.89	5752.6	4018.36	3685.52	3048.91	7211.77	6758.28	10217.3	10985.8	9170.78	1.72975	0.00476875	0.523369
CSID553573	7-Methoxy-3-phenyl-4H-chromen-4-one	5860.96	4959.49	2785.64	3337.74	2481.46	12059.6	7947.85	4617.27	7158.01	5508.45	1.43019	0.0235256	0.520909
CSID10128231	Hiyodorilactone B	12256.1	12606.7	9066.92	6705.16	6550.24	10338	12233	18774.6	26520.3	24550.7	2.31036	0.0247543	0.510569
HMDB0002195	Varanic acid	2963.57	3841.52	2202.94	3020.59	2340.79	6683.95	4468.38	4711.78	7104.08	5256.85	1.43283	0.00108108	0.509101
1188-37-0	N-Acetyl-L-glutamic acid	18810.8	23650.1	14936.4	17520.1	15617.1	33906.6	51637.2	21105.1	42213.9	30009.4	3.40521	0.00552051	0.506141
CSID4953351	2-(Dibutylamino)-1-[(9Z)-2,7-dichloro-9-(4-chlorobenzylidene)-9H-fluoren-4-yl]ethanol - (4S,5R,8S,9R,10S,12R,13R)-10-methoxy-1,5,9-trimethyl-11,14,15,16-tetraoxatetracyclo[10.3.1.0~4,13~.0~8,13~]hexad ecane (1:1)	12506.7	6658.91	7151.73	3832.88	5508.09	18227.2	9478.63	8243.2	18666.9	16186	1.99231	0.0258288	0.503634
CSID4445257	(1S,4R,4'S,5'S,6'R,9S,10E,12E,14S,15S,16E,19R,21R)-4',9,15-Trihydroxy-6'-isopropyl-5',6,10,14,16-pentamethyl-3',4',5',6'-tetrahydro-3H,7H-spiro[2,20-dioxatricyclo[17.3.1.0~4,9~]tricosa-5,10,12,16-tetr aene-21,2'-pyran]-3,7-dione	3155.11	2988.09	2431.37	5657.88	2495.18	8983.31	4961.33	11822.8	4889.52	4090.07	1.39753	0.0255851	0.481412
CSID13440	GUANOCTINE HYDROCHLORIDE	5664.15	4558.29	6424.87	5913.72	13326.7	16737.2	15204.4	17221.1	10594.7	14791.9	2.27862	0.00441662	0.481395
HMDB0060137	3alpha,7alpha,12alpha,25-Tetrahydroxy-5beta-cholestane-24-one	8554.09	7964.2	8675.15	6635.07	22621.2	24251	21885.8	27518.2	15993	23638.5	2.79783	0.00769602	0.480637
HMDB0011180	L-prolyl-L-proline	3026.64	1523.16	2577.04	2943.34	2557.44	3168.61	9832.03	4247.94	4360.92	4790.9	1.19741	0.0160198	0.478311
HMDB0033653	1-alpha-Acevaltrate	17262.7	12144.3	11237.7	3743.64	6259.38	30944.7	13469.3	16586.1	22854.4	22314.8	2.63222	0.0263985	0.477046
CSID151603	2-(2-Pyridinyl)ethyl 4-(2-chlorophenyl)-2,6-dimethyl-5-(phenylcarbamoyl)-1,4-dihydro-3-pyridinecarboxylate	5926.21	4257.23	3739.07	3079.8	4672.42	13616	13404	5701.16	6500.39	6670.92	1.69507	0.0126148	0.472293
CSID146493	Closiramine aceturate	5305.92	2300.66	5194.69	1969.05	2950.13	7993.71	6117.83	3009.78	9764	11080.2	1.4962	0.0406828	0.466751
CSID10816	phenindamine tartrate	20059.1	11201.9	8336.81	6039.17	9565.59	38747.4	15704.5	15601.2	25582.6	24794.2	2.72043	0.0153193	0.458379
CSID13440	GUANOCTINE HYDROCHLORIDE	2606.28	2158.47	3450.22	2696.43	5643.69	7104.44	8829.84	8455.54	5531.23	6496.19	1.66973	0.00211255	0.454595
HMDB0028868	Hydroxyprolyl-Lysine	2532.9	2047.82	2747.41	2311.02	2089.7	5350.62	1936.12	3512.72	8697.26	6315.97	1.22801	0.0349967	0.454384
CSID4343	Sular	3284.8	2236.59	1129.01	801.69	1124.95	4451.8	1874.08	2873.29	5505.46	4276.19	1.08311	0.0273505	0.451879
HMDB0040978	14alpha-Hydroxypaxilline	2549.03	397.455	3025.58	1524.36	1351.78	2993.23	3249.53	3503.37	5819.11	4087.91	1.15214	0.0322504	0.450218
CSID7843336	norelgestromin	1612.41	1390.25	1136.67	934.931	459.686	3102.29	2661.82	2434.17	2614.53	1687.38	1.01586	0.00659198	0.44271
HMDB0036708	Dulcoside A	2942.16	1664.5	2286.78	798.778	1180.28	3733.66	3732.77	3801.04	4961.05	3848.34	1.26801	0.00501969	0.441927
HMDB0033613	Glabrin D	5274.83	5309.67	2873.51	1355.7	2278.15	10374.4	3411.8	6123.7	9642.33	9644.98	1.6087	0.0303424	0.436047
CSID22071	Cyheptamide	3368.13	1262.35	1435.93	1907.86	1267.63	3200.25	3249.78	3236.09	5842.05	5746.72	1.22307	0.0059678	0.434404
HMDB0125088	[(6-{[5,7-dihydroxy-2-(4-oxocyclohexa-2,5-dien-1-ylidene)-2H-chromen-3-yl]oxy}-3,4,5-trihydroxyoxan-2-yl)methyl][1-hydroxy-3-(4-hydroxyphenyl)prop-2-en-1-ylidene]oxidanium	6013.58	3222.93	4032.21	3355.38	3182.21	12388.1	9733.25	6234.97	11943.8	5858.57	1.89616	0.00315001	0.429092
HMDB0003247	20-Hydroxy-PGE2	11580.6	907.359	6516.29	7624.16	7039.14	11512.9	11415.3	22192.1	17178.6	17117.7	2.48244	0.0467167	0.423935
CSID12083	chromonar hydrochloride	7695.59	5039.08	3705.21	2881.47	3090.05	15208	6154.2	5590.17	13061.6	12906.6	1.88712	0.0156654	0.423491
CSID4581330	callystatin A	613.157	1581.58	1313.71	237.241	2785.77	2287.79	1770.18	4749.53	3094.88	3666.01	1.03645	0.0422223	0.419533
CSID2323020	Dasatinib	2857.18	1808.66	2045.71	2248.32	2773.15	7523.1	10494.5	3050.91	3397.25	3646.68	1.32652	0.0192657	0.417359
HMDB0240287	Cellulose propionate	2954.82	2373.21	2003.2	1257.94	1081.46	8004.15	3062.69	2530.24	5098.65	4589.42	1.24158	0.0141467	0.415313
HMDB0014037	6-Hydroxyfluvastatin	3394.06	2796.13	1811.93	541.138	644.879	3562.57	2505.38	4785.96	6235.87	5464.06	1.30667	0.0280447	0.407387
HMDB0003533	3a,7a,12a-Trihydroxy-5b-cholestan-26-al	5680.71	9321.43	8896.88	4695.63	20836.4	26044.3	14332.5	34419.2	23477.6	25002.7	3.14936	0.00852256	0.400977
HMDB0060137	3alpha,7alpha,12alpha,25-Tetrahydroxy-5beta-cholestane-24-one	2977.31	3018.35	3599.31	2596.43	7451.92	9882.77	12661.7	12344.8	7074.41	8189.94	2.10605	0.00192547	0.391663
CSID391916	Urdamycin A	1477.09	1152.27	6253.27	1859.94	635.479	7290.6	6754.27	10688.6	2949.58	2135.6	1.32265	0.0495701	0.381575
HMDB0132234	5,7-dihydroxy-4-(1-hydroxypropyl)-6-(3-methylbut-2-en-1-yl)-8-(2-methylbutanoyl)-2H-chromen-2-one	2087.44	1736.38	1510.66	2805.2	2243.09	5458.88	5644.12	10335.8	3057.89	3482.06	1.4522	0.00501273	0.371096
CSID13085382	Vaspit	683.479	691.011	1824.57	1003.69	991.154	2455.73	825.588	2037.01	4506.36	4342.53	1.01115	0.0344498	0.366614
CSID220457	acetate2?,3?-(difluoromethylene)-5?-androstan-17?-ol	1272.85	1575.41	1099.92	901.377	975.239	2438.55	6990.4	2944.47	1315.02	2561.08	1.04421	0.0141211	0.35846
CSID189338	Perisoxal citrate	1857.1	1446.39	3343.79	2274.91	908.449	3360.74	4077.65	4629.6	7131.88	8366.46	1.54182	0.00503168	0.356618
CSID30790799	1a-[(2E)-3,7-Dimethyl-2,6-octadien-1-yl]-7a-methyl-1a,7a-dihydronaphtho[2,3-b]oxirene-2,7-dione	1653.51	1313.1	1666.44	1933.3	1208.2	4051.85	7363.57	4648.07	2681.03	3182.46	1.37757	0.000927375	0.354566
CSID58926	AY-23,946	3727.14	4548.46	1441.43	6147.37	1986.52	8979.99	10718	18919.4	3696.47	8654.55	1.96064	0.0226916	0.350235
HMDB0030861	Kuwanon D	1040.8	694.288	5391.11	528.441	242.034	3893.93	6212.64	7245.87	3066.25	2141.99	1.2119	0.0246836	0.35002
HMDB0030861	Kuwanon D	1861.11	859.511	7594.13	1280.59	549.78	4268.35	10686.7	11173.1	5495.48	3675.83	1.53908	0.0227175	0.344059
CSID8240672	Lithospermoside	4602.96	1852.24	1077.97	1347.78	1028.23	11171.4	4306.51	3246.23	5791.78	4669.92	1.48951	0.00980248	0.33952
HMDB0037690	Limocitrol 3-glucoside	7268.83	2836.68	1816.21	1802.97	1926.56	20986	13685.4	2909.22	4288.59	7301.27	1.80719	0.0460272	0.318306
CSID8459	1,5-Diphenylcarbazide	3982.11	3087.64	4755.64	2199.92	1309.81	19070.3	3111.38	5844.78	12074.9	8124.65	1.85438	0.0247651	0.317984
CSID30791244	(3R,4R,6S)-3-Hydroxy-2-methyl-4-(methylamino)-29-oxa-1,7,17-triazaoctacyclo[12.12.2.1~2,6~.0~7,28~.0~8,13~.0~15,19~.0~20,27~.0~21,26~]nonacosa-8,10,12,14,19,21,23,25,27-nonaen-16-one	9815.42	4886.76	3766.41	2156.17	2831.84	40731.3	11869.1	5398.11	8420.94	9228.93	2.04807	0.0408626	0.310074
HMDB0034585	Schizotenuin F	5379.11	953.475	1759.68	1898.71	1606.06	16600	9628.63	2133	4252.08	5378.46	1.6212	0.0363919	0.305248
CSID8133002	2DH4X8278M	2822.8	2024.74	654.159	78.7829	363.445	5109.63	1639.76	2741.7	5220.31	4851.42	1.31693	0.0355161	0.303838
HMDB0002759	Androsterone sulfate	1486.74	1175.49	1183.16	418.373	837.61	1135.36	6593.18	3756.68	1777.05	3691.38	1.16142	0.0195799	0.300902
HMDB0116514	PGP(a-13:0/a-15:0)	1287.79	2470.61	1371.57	465.808	995.253	1499.18	1928.14	5852.17	8605.85	4198.42	1.26929	0.0280878	0.298456
CSID571017	Chromomycin A3	19887.7	7298	11438.5	5868.35	7822.44	96970.4	31991.4	13610.6	12703.4	20652	3.21021	0.048784	0.297366
HMDB0015564	Lincomycin	5546.55	4849.32	4338.46	1052.03	2462.67	28671.9	3368.61	6083.93	13689.5	10823.5	2.10369	0.0442566	0.291344
HMDB0038742	Armillasin	1967.31	2492.28	2706.38	1855.76	1722.19	3361.4	8231.51	9511.43	6994.85	11028.1	2.03309	0.000579254	0.274589
CSID24582114	Dovitinib lactate	2542.78	1441.97	788.298	119.077	296.855	8149.15	1155.63	2198.2	3669.45	3990.18	1.22147	0.036587	0.270787
HMDB0061857	6-Phenylundecane	629.442	356.929	1051.49	596.67	679.039	1759.97	4878.95	2073.96	1443.06	2188.41	1.03179	0.00149487	0.268428
HMDB0038199	Lucidenic acid D1	1316.57	113.592	1020	69.332	1361.09	1474.22	901.712	5146.86	4465.15	3541.14	1.17865	0.0407164	0.249891
aQsG9yArcNs0VXL	Biphalin	731.214	427.553	590.277	329.258	410.658	3567.9	1441.94	1566.7	2078.85	1817.63	1.04113	0.000159459	0.237655
HMDB0037982	Hyacinthin	2534.53	532.939	459.841	470.688	305.676	8639.2	4979.7	1409.51	1484.51	2725.29	1.24458	0.0140279	0.223704
HMDB0061139	Doxepin N-oxide glucuronide	5114.91	3133.14	2876.05	1269.27	2221.88	44022.7	4449.6	4928.12	6607.1	6370.21	1.96459	0.0435713	0.220183
HMDB0041082	(5Z,8Z)-1,5,8-Heptadecatriene	924.909	643.557	523.459	293.806	399.848	1937.65	4218.45	2101.38	1360.2	3453.78	1.16821	0.000623693	0.213104
CSID4515	pantethine	679.709	127.079	828.117	163.139	67.9891	1506.02	1327.54	2561.1	1783.87	1737.92	1.04174	0.00418141	0.20928
HMDB0000569	Deoxypyridinoline	456.867	274.647	769.097	352.696	608.23	4647.78	405.6	1415.81	2519.41	2851.42	1.02429	0.0173897	0.2079
HMDB0059915	4-Dodecylbenzenesulfonic Acid	2740.88	1556.59	7045.84	12678	4847.3	27918	16930	67641.7	4131.94	25706.8	3.42946	0.0329519	0.202831
CSID2340895	Cethexonium bromide	781.574	1524.3	584.773	1136.09	1283.05	4633.15	6115.86	5755.06	2949.49	7488.7	1.78393	0.000119159	0.19708
HMDB0012895	Arginine vasopressin 1-8	973.122	1112.01	254.526	27.2603	41.0108	3671.7	321.856	2312.57	2922.15	3090.73	1.13567	0.0356812	0.195464
CSID4447084	7a,12a-Dihydroxy-3-oxo-4-cholenoic acid	1319.94	559.015	816.785	267.829	799.495	1256.19	1828.58	3601.71	8065.51	5034.23	1.37283	0.00626941	0.190186
CSID8134	Piperonyl sulfoxide	4883.38	2399.48	3042.32	5580.62	3500.14	11528.1	21127.1	60968.7	3198.04	9929.23	2.79397	0.0330721	0.181787
HMDB0004590	19-Nor-5-androstenediol	576.896	473.191	2229.73	963.644	1175.71	3224.14	15274.4	5007.9	2694.42	6397.39	1.74053	0.00279019	0.166241
CSID7986288	Larazotide	1149.69	107.342	999.849	42.3959	58.6212	1222.65	699.38	1942.84	5630.9	5106.5	1.16407	0.0186535	0.161475
CSID2340895	Cethexonium bromide	316.685	440.204	303.813	332.046	362.804	3346.61	3393.9	2496.31	848.806	1373.07	1.13198	0.000234712	0.153207
HMDB0014761	Fluphenazine	540.792	610.072	2317.96	209.525	95.5555	5818.94	2876.91	11904.2	3321.72	1270.24	1.48287	0.0103246	0.149806
HMDB0028695	Alanyl-Proline	756.964	318.075	1166.97	2654.42	565.613	4773.42	2199.35	23462.8	1451.06	5545.53	1.64136	0.0219336	0.145918
CSID3558	Idebenone	300.354	340.641	812.313	140.586	456.082	397.377	3052.75	2875.66	2981.43	4923.52	1.27239	0.00804853	0.144053
CSID390459	Convallagenin A 3-O-alpha-L-arabinopyranoside	225.827	857.485	1074.06	185.406	899.691	1322.59	1680.48	3200.98	7032.28	9501.63	1.48593	0.00768059	0.142602
HMDB0037915	Tragopogonsaponin D	1094.74	1718.39	242.99	195.177	377.542	15857.9	405.003	1638.37	3730.75	4553.58	1.39974	0.0492362	0.138581
CSID4445390	Lagosin	427.156	1619.64	421.192	44.3162	81.2352	4952.47	4763.28	11604	1105.02	1240.15	1.49809	0.0116019	0.109594
HMDB0060803	8-Hydroxydesmethylclomipramine	344.07	382.709	511.803	131.574	166.649	9605.26	191.322	910.116	3151.26	2631.21	1.18042	0.0327208	0.0932009
CSID30792043	N~1~-{8-sec-Butyl-21-hydroxy-5-(4-hydroxybenzyl)-15-[(4-hydroxy-2-cyclohexen-1-yl)methyl]-2-isobutyl-4,11-dimethyl-3,6,9,13,16,22-hexaoxo-10-oxa-1,4,7,14,17-pentaazabicyclo[16.3.1]docos-12-yl}-N~2~-[2 -hydroxy-3-(4-hydroxyphenyl)propanoyl]glutamamide	1068.96	613.013	451.343	150.457	279.084	22486.9	657.808	949.636	1947.38	2043.86	1.32072	0.0431618	0.0912516
CSID4107	Mosapramine	849.155	542.704	49.8459	112.249	73.2535	13663	369.357	878.795	1540.62	1836.17	1.10853	0.0266406	0.0889772
HMDB0040402	1alpha,3beta,22R-Trihydroxyergosta-5,24E-dien-26-oic acid 3-O-b-D-glucoside 26-O-[b-D-glucosyl-(1->4)-6-acetyl-b-D-glucosyl-(1->2)-6-acetyl-b-D-glucosyl] ester	1280.6	574.466	224.032	79.3227	152.353	20500.2	887.159	853.707	2106.31	2604.1	1.33736	0.0228288	0.0857385
HMDB0034868	Calendulaglycoside A	655.881	339.222	177.211	38.495	223.02	19411.3	341.146	462.846	1900.77	2089.02	1.26337	0.0400268	0.0592366
HMDB0040858	Elatoside D	555.839	514.948	250.498	243.876	791.363	40143.3	927.937	796.516	1559.98	1901.04	1.65057	0.048739	0.0519873
CSID388732	Acetylagmatine	0	0	106.289	227.849	0	556.757	2603.72	2775.26	1231.54	1963.92	1.0972	0.00398497	0.0365931
HMDB0040941	Arjunolic acid 3-glucoside	148.787	280.769	96.0435	58.9966	199.69	23100.5	285.281	237.033	1041.6	868.537	1.24959	0.0445573	0.0307166
HMDB0029892	Asiaticoside B	258.226	111.38	29.0092	0	23.2781	11133.7	229.405	528.467	1556.48	1389.9	1.05566	0.0143956	0.0284334

## Sheet: Supplementary Table 2
Supplementary Table 2.Primers for iron-associated genes validations by qPCR.
Gene ID	Primer sequences(5'-3')	Accession number	Product length
DMT1	DMT1-F: CACGGGACCAGGATTTCTT	XM_021081710.1	249bp
	DMT1-R:GCCAACTCCACCATTAGCC
TFRC	TFRC-F: CGGGCTAACTTTCCTATCAT	NM_214001.1	95bp
	TFRC-R: AAAGAAGGGAATCCAGGTGT
FTH1	Ferritin-F: GCTCTATGCCTCCTACGTCTACC	XM_005660803.3	216bp
	Ferritin-R: GCAGTCAGCCCATTCTCCC
